# Supplementary material for: Identification of the Role of NAT10 in the Regulation of Porcine Circovirus Type 2 Infection
Source: Vet Sci. 2025 Dec 4;12(12):1160. doi: 10.3390/vetsci12121160 (PMC12737480; doi:10.3390/vetsci12121160)
Supplement: Supplementary file 1 [file vetsci-12-01160-s001.zip]

Archive with 1 entries (1 files):
- vetsci-4010499-supplementary.xlsx
