# Supplementary material for: Identification of the Role of NAT10 in the Regulation of Porcine Circovirus Type 2 Infection
Source: Vet Sci. 2025 Dec 4;12(12):1160. doi: 10.3390/vetsci12121160 (PMC12737480; doi:10.3390/vetsci12121160)
Supplement: Supplementary file 1 [file vetsci-12-01160-s001.zip › vetsci-4010499-supplementary.xlsx]

## Sheet: Table S1
Table S1. Primer information for the RT-qPCR
Gene	Accession number	Primer （5’→3’）
PCV2 Cap	NC_006232.1	F: GTTTACATAGGGGTCATAG
		R: TGTGCCCTTTGAATACTAC
NAT10	XM_003122875.5	F: ACCATCGCCTGAGTTGTACC
		R: CCCTTCTCCTTCCAGATGATCGC
NR1H4	NC_010447.5	F: AAGGACCGAGAGGCAGTAGA
		R: GCGTGGTGATGGTTGAATGT
β-action	NC_010445.3	F: GTCGTACTCCTGCTTGCTGAT
		R:CCCTTCTCCTTCCAGATGATCGC

## Sheet: Table S2
Table S2. Sequence information of siRNA for gene
Name	Sequence (5'→3’）
siNAT10-453	GGACCAUGAAUUCACUCAAGCTT
	GCUUGAGUGAAUUCAUGGUCCTT
siNAT10-161	GUGCUGUGGUGUUAUAAGAAGTT
	CUUCUUAUAACACCACAGCACTT
siNAT10-982	AGGAUUUGAUGCUCUGCAAUATT
	UAUUGCAGAGCAUCAAAUCCUTT
siNC	UUCUCCGAACGUGUCACGUTT
	ACGUGACACGUUCGGAGAATT

## Sheet: Table S3
Table S3. Statistics for the sequencing data
Sample	Raw Reads	Raw Bases	Clean Reads	Clean Bases	Effective Rate(%)	GC(%)	Q20(%)	Q30(%)	Mapped Reads	Mapped Rate(%)	Unique Mapped Reads	Unique Mapped Rate(%)	Multiple Mapped Reads	Multiple Mapped Rate(%)	UnMapped Reads	UnMapped Rate(%)	Plus Strand Reads	Plus Strand Rate(%)	Minus Strand Reads	Minus Strand Rate(%)
siNAT10-1	46139844	6920976600	42816866	6404329574	92.54	50.1	97.99	93.34	41732819	97.47	39966679	93.34	1766140	4.12	2090032	2.53	20363417	47.56	20363417	47.56
siNAT10-2	40659678	6098951700	36545258	5463176818	89.58	50.09	97.54	91.94	35184748	96.28	33773250	92.41	1411498	3.86	2338128	3.72	17103565	46.8	17103565	46.8
siNAT10-3	46884728	7032709200	42772318	6392966048	90.9	50.14	97.77	92.61	41632387	97.33	39912884	93.31	1719503	4.02	2215540	2.67	20278389	47.41	20278389	47.41
siNC-1	47051796	7057769400	42528890	6328953817	89.67	49.87	97.75	92.6	41397239	97.34	39532168	92.95	1865071	4.39	2264608	2.66	20132141	47.34	20132141	47.34
siNC-2	43105550	6465832500	38724628	5770129088	89.24	49.96	97.67	92.35	37673277	97.29	36026629	93.03	1646648	4.25	2193232	2.71	18265698	47.17	18265698	47.17
siNC-3	48477936	7271690400	45118620	6741719390	92.71	49.48	97.96	93.24	43258831	95.88	41189304	91.29	2069527	4.59	3047524	4.12	21035548	46.62	21035548	46.62

## Sheet: Table S4
Table S4. Differentially expressed genes between siNAT10 and siNC control groups (siNAT10 vs. siNC)
Symbol	fpkmMean	log2FoldChange	pvalue	padj	regulated
GABRP	1.82895	-1.58851	1.77E-20	2.24E-16	down
SMIM24	1.70977	-1.14291	2.35E-06	0.00136833	down
BLOC1S3	3.24368	0.634761	4.10E-05	0.0106084	up
DDX60	0.227069	-1.46853	5.35E-05	0.0125563	down
TM4SF5	1.96481	-0.879534	5.85E-05	0.0132357	down
PLEKHG4	0.82058	-0.871969	0.000133633	0.0219625	down
ASPHD2	1.30012	-0.74098	0.000211573	0.0294443	down
FGD4	0.389348	-1.07159	0.00026719	0.0335214	down
ANKRD1	0.652185	1.47197	0.000273661	0.0335214	up
PTPN22	0.599587	-1.03367	0.000274353	0.0335214	down
TRAF3IP3	1.53772	0.9436	0.00027451	0.0335214	up
KLHL40	1.23177	-0.607028	0.000397891	0.0414754	down
SULT2A1	2.3406	-0.728055	0.00042811	0.0434374	down
LOC100513982	1.12744	-0.851839	0.0004998	0.0465733	down
TNFRSF6B	1.88507	0.739047	0.000569133	0.0504379	up
SRA1	2.02091	-0.650639	0.0007378	0.0580754	down
TLL2	0.45967	0.855343	0.000763223	0.0589776	up
COL8A1	0.986752	0.657582	0.000868691	0.0612696	up
NOS2	1.25622	0.6584	0.00115102	0.073237	up
DAAM2	0.453051	-0.862419	0.00129186	0.0766282	down
DUSP23	2.2147	0.608218	0.00139423	0.0795907	up
EGR3	0.76698	-0.773741	0.0016361	0.0863931	down
ANO1	0.714054	-0.716133	0.00192431	0.0960521	down
MUC13	0.592924	-1.01785	0.00194904	0.0960521	down
MSTRG.16805.2	0.460791	-1.39676	0.0021247	0.099501	down
LOC110255210	0.678692	-0.768589	0.00255125	0.107773	down
CDHR5	0.67739	-0.851685	0.00259638	0.109315	down
ANXA13	6.21881	-0.64308	0.00265803	0.109573	down
LOC110260983	1.00306	-1.05937	0.00295937	0.111755	down
PIGZ	0.648735	4.07082	0.0032545	0.118619	up
POU2F1	0.828631	-0.699118	0.00352843	0.122728	down
TMEM116	0.683394	-0.935834	0.00367162	0.126099	down
LAT	1.02327	0.695804	0.00419071	0.139029	up
MPC1L	0.165805	-1.30316	0.00473066	0.148229	down
ICA1L	0.25966	-1.07433	0.00483712	0.148717	down
ERP27	0.736877	-0.952443	0.00484504	0.148717	down
MSTRG.16125.1	0.816599	-0.968987	0.00573261	0.154573	down
PDE2A	0.409722	-0.837429	0.00699555	0.169188	down
HOPX	1.74314	-0.631108	0.00740635	0.173497	down
ISG12(A)	2.18724	-0.652832	0.00774	0.17837	down
PCSK1	0.281631	-0.940036	0.00820128	0.182984	down
TSFM	2.20343	2.96491	0.00951643	0.195148	up
TNIP3	0.508493	-1.03096	0.00995211	0.197957	down
LCP2	0.271894	-1.02703	0.0102917	0.199527	down
IDO1	1.48027	-0.716881	0.0103279	0.199527	down
ARG1	2.139	-0.662852	0.011684	0.210031	down
TRIM40	0.220726	-0.957604	0.0130889	0.219704	down
CCDC33	0.388135	-0.94363	0.0131169	0.219881	down
PAPPA	0.182032	-0.71997	0.0149837	0.229776	down
ACACB	0.203622	-0.802808	0.0156758	0.236903	down
TMC7	0.538874	-0.628515	0.015949	0.237989	down
LBP	0.85189	0.801627	0.016157	0.237989	up
ALOX12B	0.692613	0.790617	0.0168372	0.242199	up
ADRA2B	1.00253	0.765405	0.0187771	0.252345	up
TMEM198	0.916687	0.618183	0.0188159	0.252515	up
SCIN	0.429309	-0.925588	0.0191626	0.25536	down
LOC100525483	0.366054	1.04938	0.0200834	0.262023	up
MAGEF1	1.19916	0.666519	0.020784	0.267407	up
LOC106504394	0.845995	-0.794779	0.0218662	0.275184	down
CORIN	0.174056	-0.844866	0.0231294	0.277574	down
FANCB	0.829556	-0.607235	0.0233475	0.278609	down
NR1H4	0.542316	0.848722	0.0238287	0.28105	up
SCARF2	0.663797	0.622971	0.0240572	0.281815	up
LOC110255686	0.327067	-0.907617	0.0240907	0.281815	down
MSTRG.14383.6	0.356307	-0.905769	0.0252153	0.286082	down
PLAC1	0.612167	0.613395	0.0263451	0.289869	up
LOC102160003	2.99502	-0.606947	0.0268804	0.291768	down
CIDEC	1.29766	-0.731394	0.0270727	0.291954	down
EEPD1	0.449275	-0.833682	0.0294603	0.303195	down
ZNF554	0.405677	-0.630029	0.0304171	0.308134	down
SCUBE2	0.258603	-0.593622	0.0320264	0.313656	down
MAGEH1	0.747261	0.824515	0.0359524	0.33108	up
ZBED2	0.821939	-0.690165	0.0359977	0.33108	down
VCAN	0.161779	0.646054	0.0362011	0.331574	up
CPA4	0.329007	-0.734396	0.0364989	0.33277	down
CERS1	0.783872	0.694453	0.0372878	0.335824	up
SEPT4	1.00478	0.614266	0.0395885	0.343398	up
LOC106505794	0.945054	-0.783991	0.041713	0.35195	down
NHS	0.160306	-0.761087	0.043947	0.360582	down
OAS1	0.8417	-0.740518	0.0466775	0.369484	down
SLC27A3	0.737422	0.605973	0.0481418	0.374291	up

## Sheet: Table S5
Table S5. List of KEGG pathways obtained by enrichment analysis
Category	ID	Description	GeneRatio	BgRatio	pValue	pAdjust	Count	GeneID
Metabolism	ko00220	Arginine biosynthesis	0.0247	0.0024	0.0016295282861665307	0.11895556489015674	2	ARG1/NOS2
Metabolism	ko00330	Arginine and proline metabolism	0.0247	0.0063	0.010567349984784228	0.34122674771073547	2	ARG1/NOS2
Organismal Systems	ko04976	Bile secretion	0.0247	0.0087	0.019725182023110664	0.34122674771073547	2	SULT2A1/NR1H4
Organismal Systems	ko04664	Fc epsilon RI signaling pathway	0.0247	0.009	0.020830202680951784	0.34122674771073547	2	LAT/LCP2
Human Diseases	ko05132	Salmonella infection	0.0247	0.0101	0.02611353997178869	0.34122674771073547	2	NOS2/LBP
Human Diseases	ko05032	Morphine addiction	0.0247	0.0115	0.0332277062006619	0.34122674771073547	2	PDE2A/GABRP
Organismal Systems	ko04666	Fc gamma R-mediated phagocytosis	0.0247	0.0122	0.0366866906690237	0.34122674771073547	2	SCIN/LAT
Human Diseases	ko05146	Amoebiasis	0.0247	0.0123	0.03739471207788882	0.34122674771073547	2	ARG1/NOS2
Organismal Systems	ko04650	Natural killer cell mediated cytotoxicity	0.0247	0.0136	0.0447611473022122	0.34360477547078877	2	LAT/LCP2
Human Diseases	ko04931	Insulin resistance	0.0247	0.014	0.04706914732476558	0.34360477547078877	2	SLC27A3/ACACB
Metabolism	ko00061	Fatty acid biosynthesis	0.0123	0.0023	0.05617866770715059	0.3651422636333377	1	ACACB
Environmental Information Processing	ko04064	NF-kappa B signaling pathway	0.0247	0.017	0.0670192412599423	0.3651422636333377	2	LBP/LAT
Organismal Systems	ko04660	T cell receptor signaling pathway	0.0247	0.0174	0.06968488861433758	0.3651422636333377	2	LAT/LCP2
Metabolism	ko00563	Glycosylphosphatidylinositol (GPI)-anchor biosynthesis	0.0123	0.0032	0.07719699066539029	0.3651422636333377	1	PIGZ
Human Diseases	ko05135	Yersinia infection	0.0247	0.0197	0.08638903464737568	0.3651422636333377	2	LAT/LCP2
Human Diseases	ko05168	Herpes simplex virus 1 infection	0.037	0.0431	0.09047621554163837	0.3651422636333377	3	POU2F1/OAS1/ZNF554
Cellular Processes	ko04215	Apoptosis - multiple species	0.0123	0.0041	0.09776556967372542	0.3651422636333377	1	SEPT4
Metabolism	ko00640	Propanoate metabolism	0.0123	0.0041	0.09776556967372542	0.3651422636333377	1	ACACB
Human Diseases	ko05152	Tuberculosis	0.0247	0.0214	0.09914126241388173	0.3651422636333377	2	NOS2/LBP
Environmental Information Processing	ko04022	cGMP-PKG signaling pathway	0.0247	0.0215	0.10014394044358414	0.3651422636333377	2	PDE2A/ADRA2B
